# Supplementary material for: Elevated total bile acid levels as an independent predictor of mortality in pediatric sepsis
Source: Pediatr Res. 2024 Sep 12;97(3):1114–21. doi: 10.1038/s41390-024-03438-3 (PMC12055603; doi:10.1038/s41390-024-03438-3)
Supplement: Supplementary file 1 — Supplementary Table 1 [file 41390_2024_3438_MOESM1_ESM.xls]

## Sheet: Sheet1
	Comparison of Clinical data between the control and sepsis groups
	Indicator	control	early phase of sepsis	Z-Score	P-value	serious pahse of sepsis	Z-Score	P-value
	Sex(male,n,%)	144(53.53%)	401(57.12%)	1.018	0.313	401(57.12%)	1.018	0.313
	Age(years)	2.58(0.86,6.00)	2.25(0.59,7.10)	-0.472	0.637	2.25(0.59,7.10)	-0.472	0.637
	BMI(kg/m^2)	16.13(15.00,17.46)	15.72(14.38,18.28)	-1.127	0.26	15.72(14.38,18.28)	-1.127	0.26
	pH(mmol/L)	7.37(7.35,7.40)	7.40(7.34,7.45)	-4.405	0	7.41(7.34,7.45)	-5.675	0
	K+(mmol/L)	4.00(3.80,4.30)	3.90(3.50,4.40)	-2.307	0.021	4.00(3.60,4.60)	-0.414	0.679
	Na+(mmol/L)	139.00(137.00,140.00)	135.00(131.00,138.00)	-12.192	0	137.00(133.00,141.00)	-6.034	0
	Glu(mmol/L)	5.70(5.30,6.20))	6.40(5.50,8.20)	-7.956	0	6.60(5.30,8.60)	-7.531	0
	Lac(mmol/L)	2.00(1.60,2.70)	1.95(1.30,3.20)	-0.946	0.344	3.20(2.40,4.80)	-13.112	0
	WBC(*10^9/L)	8.35(7.02,10.01)	11.10(6.38,17.23)	-5.962	0	12.92(6.92,21.23)	-7.937	0
	HB(g/L)	122.00(116.00,129.00)	101.00(87.00,116.00)	-14.874	0	99.00(87.00,114.00)	-15.76	0
	Plt(*10^9/L)	320.00(268.00,372.00)	230.00(116.00,365.50)	-8.236	0	219.00(109.00,358.50)	-9.012	0
	CRP(mg/L)	0.31(0.20,0.56)	42.41(10.19,109.10)	-22.286	0	57.23(17.00,126.74)	-22.556	0
	ALB(g/L)	42.90(41.40,44.65)	32.65(28.13,37.70)	-20.12	0	34.30(30.10,38.10)	-19.843	0
	GLB(g/L)	22.60(19.70,26.05)	23.80(19.10,29.70)	-2.676	0.007	25.15(19.90,31.30)	-5.311	0
	DBIL(umol/L)	1.20(0.90,1.70)	2.30(1.40,4.50)	-11.964	0	2.00(1.20,4.08)	-10.419	0
	IBIL(umol/L)	4.80(3.85,6.60)	6.20(4.10,10.40)	-5.555	0	6.10(4.28,10.13)	-5.751	0
	TBIL(umol/L)	6.20(4.80,8.05)	8.40(5.40,15.30)	-7.467	0	8.30(5.60,14.38)	-7.419	0
	ALT(U/L)	15.00(12.00,22.50)	25.50(14.00,70.75)	-8.586	0	28.00(14.00,65.25)	-9.297	0
	AST(U/L)	34.00(28.00,43.00)	49.00(28.00,117.00)	-7.386	0	43.00(27.00,93.25)	-5.108	0
	TBA(umol/L)	6.40(3.80,9.80)	5.25(2.40,12.08)	-2.176	0.03	3.65(1.50,11.70)	-5.548	0
	SCR(umol/L)	26.00(21.00,32.50)	44.00(31.00,65.25)	-13.964	0	39.00(29.00,57.00)	-11.585	0
	BUN(umol/L)	4.41(3.33,5.21)	4.14(2.74,7.01)	-0.968	0.333	4.11(2.67,6.81)	-0.508	0.611
	UA(umol/L)	243.00(209.00,286.00)	271.00(181.00,445.00)	-3.67	0	222.00(153.00,361.00)	-1.825	0.068
	LDH(U/L)	264.00(233.00,315.00)	388.00(269.00,747.00)	-11.095	0	358.50(255.00,655.00)	-9.135	0
	CK-MB(U/L)	24.00(19.00,31.00)	30.00(18.00,61.25)	-4.88	0	25.00(15.00,49.00)	-1.234	0.217
	Ca(mmol/L)	2.44(2.35,2.54)	2.12(1.95,2.26)	-19.22	0	2.18(2.02,2.33)	-16.821	0
	P(mmol/L)	1.74(1.60,1.93)	1.39(1.05,1.74)	-11.165	0	1.39(1.08,1.74)	-11.517	0
	Mg(mmol/L)	0.86(0.82,0.90)	0.85(0.78,0.93)	-1.109	0.267	0.83(0.75,0,90)	-4.015	0
	TG(mmol/L)	1.29(0.95,1.76)	1.12(0.75,1.76)	-2.946	0.003	1.34(0.87,2.07)	-0.921	0.357
	TC(mmol/L)	4.24(3.75,4.86)	2.90(2.13,3.69)	-15.254	0	3.28(.40,4.17)	-11.116	0
	D-dimer(mg/L)	0.19(0.15,0.29)	2.24(0.94,5.29)	-20.911	0	4.43(1.75,12.24)	-21.879	0
	PCT(ng/ml)	0.04(0.03,0.06)	2.45(0.42,16.25)	-21.899	0	3.46(0.66,23.38)	-22.387	0
	IL-2(pg/ml)	1.80(1.40,2.20)	2.40(1.60,3.30)	-8.243	0	2.50(1.60,3.40)	-8.528	0
	IL-4(pg/ml)	2.30(1.80,2.70)	2.20(1.70,2.60)	-1.895	0.058	2.20(1.70,2.60)	-1.731	0.084
	IL-6(pg/ml)	5.20(3.05,10.85)	117.65(29.43,597.43)	-17.293	0	142.70(37.63,785.33)	-17.739	0
	IL-10(pg/ml)	4.30(3.40,5.70)	18.60(7.83,81.88)	-16.555	0	20.85(8.23,89.40)	-16.925	0
	TNF-α(pg/ml)	2.20(1.60,3.30)	1.80(1.20,2.70)	-4.083	0	1.80(1.20,2.80)	-3.623	0
	IFN-γ(pg/ml)v	2.20(1.50,3.10)	3.60(1.90,12.28)	-7.636	0	3.80(2.00,16.58)	-8.33	0
	IgG(g/ml)	7.81(6.04,10.15)	8.10(5.03,11.50)	-0.436	0.663	8.20(5.10,12.10)	-0.958	0.338
	IgA(g/ml)	0.60(0.15,1.21)	0.79(0.25,1.38)	-2.247	0.025	0.81(0.24,1.42)	-2.323	0.02
	IgM(pg/ml)	0.93(0.66,1.23)	0.82(0.55,1.28)	-1.93	0.062	0.83(0.55,1.30)	-1.684	0.092
	RBP(mg/ml)	31.55(27.05,36.28)	13.10(8.25,21.65)	-14.921	0	14.20(8.60,24.50)	-13.615	0
	C3(g/ml)	1.00(0.90,1.13)	0.96(0.73,1.25)	-1.768	0.077	0.98(0.73,1.26)	-1.272	0.203
	C4(g/ml)	0.25(0.20,0.30)	0.28(0.20,0.38)	-3.294	0.001	0.28(0.20,0.38)	-3.225	0.001
	IgE(IU/ml)	34.00(17.70,90.43)	58.70(18.90,203.50)	-4.949	0	57.60(18.90,212.00)	-4.916	0
