# Supplementary material for: Elevated total bile acid levels as an independent predictor of mortality in pediatric sepsis
Source: Pediatr Res. 2024 Sep 12;97(3):1114–21. doi: 10.1038/s41390-024-03438-3 (PMC12055603; doi:10.1038/s41390-024-03438-3)
Supplement: Supplementary file 2 — Supplementary Table 2 [file 41390_2024_3438_MOESM2_ESM.xls]

## Sheet: Sheet1
	Comparison of Clinical data between the survive and death sepsis groups
	Indicator	early phase of sepsis				serious phase of sepsis
		sepsis-survive	sepsis-death	Z-Score	P-value	sepsis-survive	sepsis-death(serious)	Z-Score	P-value
	Sex(male,n,%)	321(59.7%)	80(48.8%)	6.08	0.014	321(59.7%)	80(48.8%)	6.08	0.014
	Age(years)	2.67(0.67,7.60)	1.17(0.40,4.81)	-3.646	0	2.67(0.67,7.60)	1.17(0.40,4.81)	-3.646	0
	BMI(kg/m^2)	16.57(14.74,18.56)	14.87(13.31,16.57)	-3.384	0.001	16.57(14.74,18.56)	14.87(13.31,16.57)	-3.384	0.001
	pH(mmol/L)	7.40(7.35,7.45)	7.38(7.29,7.45)	-3.09	0.002	7.42(7.37,7.46)	7.30(7.13,7.43)	-8.504	0
	K+(mmol/L)	3.90(3.50,4.30)	4.00(3.50,4.60)	-1.747	0.081	3.95(3.50,4.40)	4.40(3.80,5.30)	-5.817	0
	Na+(mmol/L)	134.00(131.00,138.00)	136.00(131.00,141.00)	-1.986	0.047	137.00(133.50,140.00)	137.00(133.00,143.00)	-1.191	0.234
	Glu(mmol/L)	6.50(5.60,8.20)	5.95(4.80,8.10)	-2.615	0.009	6.40(5.40,8.28)	7.00(5.10,10.75)	-2.213	0.027
	Lac(mmol/L)	1.70(1.30,2.70)	2.95(1.80,4.78)	-7.758	0	3.00(2.30,3.93)	5.60(3.03,12.48)	-9.318	0
	WBC(*10^9/L)	11.09(6.60,17.29)	11.85(5.14,16.84)	-0.497	0.619	12.41(7.04,20.16)	14.45(6.08,25.10)	-1.275	0.202
	HB(g/L)	102.00(88.50,117.00)	96.00(81.00,112.00)	-2.951	0.003	100.00(89.00,115.00)	96.00(82.00,109.00)	-3.282	0.001
	Plt(*10^9/L)	252.00(134.75,372.25)	166.00(69.00,309.00)	-4.661	0	235.00(125.00,367.00)	139.00(50.00,284.00)	-5.365	0
	CRP(*10^9/L)	45.06(11.62,112.39)	35.05(4.61,105.99)	-1.631	0.103	59.19(19.08,124.15)	56.97(9.10,138.82)	-0.712	0.476
	ALB(g/L)	33.20(28.95,37.95)	30.70(25.30,37.00)	-3.336	0.001	34.90(31.00,38.50)	31.80(26.80,37.10)	-4.275	0
	GLB(g/L)	24.40(20.00,29.80)	21.00(16.70,27.10)	-4.618	0	26.00(21.05,32.20)	22.20(16.80,27.40)	0.463	0.496
	DBIL(umol/L)	2.10(1.30,3.85)	3.00(1.60,10.70)	-4.752	0	1.80(1.20,310)	4.30(1.80,25.70)	-8.746	0
	IBIL(umol/L)	6.10(4.10,9.95)	6.50(4.10,13.20)	-1.283	0.2	6.00(4.20,9.20)	7.90(4.70,20.40)	-4.191	0
	TBIL(umol/L)	8.20(5.30,13.80)	9.40(6.00,25.35）	-2.217	0.027	7.80(5.35,12.40)	12.40(6.80,47.30)	-6.368	0
	ALT(U/L)	23.00(13.00,54.00)	44.00(17.00,143.00)	-4.61	0	25.00(14.00,52.00)	64.00(21.75,257.25)	-7.154	0
	AST(U/L)	44.00(27.00,92.25)	95.00(42.00,302.00)	-6.856	0	37.00(25.00,62.75)	142.00(52.50,425.75)	-10.939	0
	TBA(umol/L)	4.70(2.20,9.20)	9.20(3.10,34.40)	-5.785	0	2.60(1.30,6.50)	18.60(6.10,82.40)	-12.538	0
	SCR(umol/L)	42.00(31.00,61.00)	48.00(34.00,80.00)	-2.352	0.019	38.00(28.25,52.00)	48.50(33.00,91.50)	-5.242	0
	BUN(umol/L)	3.90(2.61,6.46)	5.28(3.15,8.54)	-3.672	0	3.85(2.45,6.06)	5.88(3.44,8.58)	-5.78	0
	UA(umol/L)	257.00(175.25,394.75)	366.00(218.00,587.00)	-4.491	0	212.00(148.75,312.00)	327.00(174.00,580.00)	-5.753	0
	LDH(U/L)	354.50(256.00,662.50)	539.00(350.00,1095.00)	-5.712	0	328.00(242.00,524.00)	617.00(334.00,1398.00)	-8.073	0
	CK-MB(U/L)	27.00(16.00,47.00)	51.00(27.00,98.00)	-7.131	0	23.00(14.00,38.00)	45.00(22.00,96.50)	-7.672	0
	Ca(mmol/L)	2.13(1.97,2.27)	2.07(1.90,2.25)	-2.591	0.01	2.19(2.06,2.33)	2.12(1.88,2.30)	-3.797	0
	P(mmol/L)	1.36(1.04,1.71)	1.49(1.08,2.06)	-2.923	0.003	1.38(1.08,1.69)	1.47(1.10,2.03)	-2.241	0.025
	Mg(mmol/L)	0.84(0.77,0.92)	0.88(0.79,0.95)	3.68	0.007	0.82(0.74,0.90)	0.86(0.77,0.94)	-2.669	0.008
	TG(mmol/L)	1.11(0.75,1.72)	1.14(0.73,1.86)	-0.474	0.636	1.36(0.89,2.06)	1.23(0.75,2.09)	-1.056	0.291
	TC(mmol/L)	3.06(2.23,3.81)	2.52(1.74,3.24)	0.049	0.825	3.38(2.65,4.31)	2.57(1.76,3.61)	0.176	0.675
	D-dimer(mg/L)	2.11(0.89,4.66)	4.20(1.43,12.04)	-4.879	0	3.96(1.55,9.63)	7.18(2.74,23.50)	-4.999	0
	PCT(ng/ml)	2.04(0.39,12.3)	6.04(0.53,35.97)	-3.717	0	2.98(0.61,19.33)	8.15(1.02,46.85)	-3.464	0.001
	IL-2(pg/ml)	2.40(1.50,3.30)	2.60(1.80,3.60)	-2.149	0.032	2.40(1.60,3.30)	2.60(1.88,3.60)	-2.023	0.043
	IL-4(pg/ml)	2.20(1.70,2.60)	2.30(1.70,2.70)	2.979	0.085	2.20(1.70,2.60)	2.30(1.70,2.70)	-0.919	0.358
	IL-6(pg/ml)	111.55(26.13,425.30)	188.05(52.65,1910,88)	-3.275	0.001	123.65(29.90,538.25)	284.45(73.20,3584.98)	-4.336	0
	IL-10(pg/ml)	15.80(7.00,56.53)	55.05(13.18,353.85)	-6.036	0	16.75(7.20,63.10)	56.90(16.18,497.00)	-6.488	0
	TNF-α(pg/ml)	1.75(1.20,2.50)	2.10(1.50,3.68)	-3.802	0	1.80(1.20,2.60)	2.10(1.50,4.00)	-3.449	0.001
	IFN-γ(pg/ml)	3.60(1.90,11.70)	4.00(2.00,25.25)	-1.371	0.17	3.80(2.00,14.28)	4.30(2.00,29.98)	-1.17	0.242
	IgG(g/L)	8.30(5.20,11.48)	7.02(4.05,11.95)	-1.62	0.105	8.40(5.22,12.10)	7.18(4.23,12.15)	-1.629	0.103
	IgA(g/L)	0.84(0.24,1.42)	0.65(0.27,1.31)	-0.319	0.75	0.85(0.24,1.45)	0.65(0.26,1.31)	-0.391	0.696
	IgM(pg/L)	0.80(0.55,1.18)	0.92(0.58,1.57)	-1.973	0.054	0.82(0.55,1.21)	0.90(0.57,1.57)	-1.518	0.129
	RBP(mg/L)	13.20(8.30,22.20)	12.95(7.88,21.33)	-0.381	0.703	14.60(8.90,26.80)	12.95(7.78,21.45)	-1.258	0.209
	C3(g/L)	0.99(0.79,1.29)	0.84(0.54,1.13)	0.005	0	1.02(0.79,1.30)	0.84(0.54,1.13)	-4.369	0
	C4(g/L)	0.28(0.21,0.39)	0.23(0.14,0.37)	0.787	0.376	0.28(0.21,0.39)	0.23(0.14,0.36)	0.037	0.848
	IgE(IU/ml)	62.70(19.00,214.50)	44.20(18.85,155.50)	-1.366	0.172	60.60(19.00,225.75)	44.20(18.85,155.50)	-1.317	0.188
	CD19(%)	24.60(15.20,36.31)	25.33(14.86,41.71)	-0.65	0.515	24.60(15.20,36.31)	25.33(14.86,41.71)	-0.65	0.515
	CD3(%)	57.95(47.45,69.78)	56.45(44.84,71.64)	-0.222	0.824	57.95(47.45,69.78)	56.45(44.84,71.64)	-0.222	0.824
	CD4(%)	31.25(23.28,38.20)	28.26(21.98,38.83)	1.623	0.203	31.25(23.28,38.20)	28.26(21.98,38.83)	1.623	0.203
	CD8(%)	19.85(13.28,26.08)	19.34(13.38,25.25)	-0.336	0.737	19.85(13.28,26.08)	19.34(13.38,25.25)	0.336	0.737
	CD3-CD16+CD56+(%)	6.90(3.90,12.03)	6.43(2,81,10.60)	-1.504	0.133	6.90(3.90,12.03)	6.43(2.81,10.60)	-1.504	0.133
	CD4/CD8(%)	1.59(1.08,2.32)	1.58(1.01,2.15)	-0.677	0.498	1.59(1.08,2.32)	1.58(1.01,2.14)	-0.782	0.434
